# Supplementary material for: Edible Wild Vegetables Urtica dioica L. and Aegopodium podagraria L.–Antioxidants Affected by Processing
Source: Plants (Basel). 2022 Oct 14;11(20):2710. doi: 10.3390/plants11202710 (PMC9610176; doi:10.3390/plants11202710)
Supplement: Supplementary file 1 [file plants-11-02710-s001.zip]

Archive with 1 entries (1 files):
- plants-1884935-supplementary.pdf
